# Supplementary material for: In Silico Prediction of Tetrastatin-Derived Peptide Interactions with αvβ3 and α5β1 Integrins
Source: Pharmaceuticals (Basel). 2025 Jun 21;18(7):940. doi: 10.3390/ph18070940 (PMC12298672; doi:10.3390/ph18070940)
Supplement: Supplementary file 1 [file pharmaceuticals-18-00940-s001.zip]

Archive with 1 entries (1 files):
- pharmaceuticals-3671864-supplementary.pdf
